# Supplementary material for: New insights of low-temperature plasma effects on germination of three genotypes of Arabidopsis thaliana seeds under osmotic and saline stresses
Source: Sci Rep. 2019 Jun 17;9:8649. doi: 10.1038/s41598-019-44927-4 (PMC6572809; doi:10.1038/s41598-019-44927-4)
Supplement: Supplementary file 1 — Supplementary tables S1 S2 and S3 [file 41598_2019_44927_MOESM1_ESM.xlsx]

## Sheet: Gl2
Supplementary table S1
Pearson coefficient	ATH1 Probe Set	Locus	Description	Seed Specific	Transcription Factor	Pre-globular stage							Globular stage							Heart stage							Linear cotyledon stage							Maturation Green stage
						EP	MCE	PEN	CZE	CZSC	SC	WS	EP	MCE	PEN	CZE	CZSC	SC	WS	EP	MCE	PEN	CZE	CZSC	SC	WS	EP	MCE	PEN	CZE	CZSC	SC	WS	EP	MCE	PEN	CZE	CZSC	SC	WS
1	260166_at	AT1G79840	GL2 (GLABRA 2); DNA binding / transcription factor	No	Yes	4.24793	3.44626	4.12102	4.47249	6.48704	7.90509	6.82655	4.07039	4.91169	4.34341	3.73335	7.25172	8.72996	8.88844	5.22497	3.60881	4.50462	3.36457	7.25361	8.48099	7.2854	5.40259	5.38543	4.16993	3.33628	8.35711	9.80139	9.17717	5.1375	5.26303	4.36457	2.37851	8.17742	9.03837	7.08321
0.914098	250517_at	AT5G08260	scpl35 (serine carboxypeptidase-like 35); serine-type carboxypeptidase	No	No	1.80735	2.37851	1.63227	1.63227	1.80735	6.10014	5.1819	1.67807	1.63227	1.926	1.76553	1.72247	5.76553	7.01569	1.72247	1.43296	1.58496	1.76553	4.0268	7.31379	6.86171	2.03562	2.16993	1.76553	1.76553	5.61176	7.92006	7.01903	2.16993	2	1.88753	1.926	6.0917	6.67525	4.37851
0.906844	252231_at	AT3G49720	unknown protein	No	No	6.65392	5.62644	4.59096	5.20163	7.46189	8.20555	7.96636	6.93782	5.75221	5.69766	2.88753	7.08215	8.16138	8.98299	7.04767	5.90207	5.59395	4.1375	7.27705	8.82273	8.11894	7.05961	7.38457	6.87283	6.27053	6.88264	9.43692	8.9542	6.34696	7.76155	7.68089	6.93074	8.52435	8.88783	8.07948
0.906469	266774_at	AT2G29050	ATRBL1 (Arabidopsis thaliana Rhomboid-like 1)	No	No	4.3505	4.35755	4.20163	3.63227	6	6.63807	5.44956	4.3147	3.1375	4.14568	3.76553	5.58496	6.64241	6.24413	4.16993	3.36457	3.60881	3.56071	4.853	6.80735	5.93782	4.56071	4.51096	4.9542	3.52356	5.14568	7.43296	6.33628	4.76022	4.54844	3.926	4.75489	5.77873	7.12205	5.19377
0.898391	246990_at	AT5G67360	ARA12; serine-type endopeptidase	No	No	4.24031	3.10434	3.36457	3.89724	5.72247	7.75221	7.63372	5.95652	4.58496	3.49825	3.45943	5.42962	8.80832	10.6345	6.1639	4.82782	5.07039	3.87774	7.74079	10.3802	9.99577	5.57592	7.4187	4.24793	5.90929	8.97441	10.7918	10.3568	5.45615	6.74147	6.926	6.52199	9.17592	9.95812	8.43254
0.89622	256454_at	AT1G75280	isoflavone reductase, putative	No	No	2.65535	2.94486	4.83289	3.73335	5.97728	5.41954	5.83036	2.3505	3.48543	5.10014	3.51096	5.04439	7.11998	7.38888	2.67807	2.10434	2.63227	2.94486	4.00899	5.57894	5.59395	1.88753	2.40599	1.96347	2.65535	4.64962	7.80607	6.90448	4.15381	2.10434	2.67807	3.60881	4.93074	6.30925	3.848
0.891039	255780_at	AT1G18580	GAUT11 (Galacturonosyltransferase 11); polygalacturonate 4-alpha-galacturonosyltransferase	No	No	4.05311	4.57289	3.88753	2.76553	4.0268	5.32912	5.12928	4.04439	4.67807	4.37156	3.20163	5.56377	6.52356	6.17193	4.20163	4.20163	4.87774	2.848	4.7761	5.95652	5.51412	3.01792	4.45943	5.50144	3.26303	5.76288	6.66107	5.92837	4.1375	4.66107	4.74953	4.41278	5.2211	5.82018	4.63227
0.889086	247831_at	AT5G58540	protein kinase family protein	No	No	2.53605	2.29278	2.43296	2.32193	2.72247	3.74416	2.76553	3.10434	2.98185	3.26303	2.98185	3.07039	4.16993	3.57289	3.53605	2.32193	3.18587	3.36457	3.21723	4.20163	3.54844	3.21723	2.29278	3	3	3.39232	6.04221	5.10434	3.39232	2.53605	2.76553	2.48543	4.27053	5.00899	3.82782
0.886506	247610_at	AT5G60630	unknown protein	No	No	4.50462	6.3505	6.49665	5.43962	4.16189	8.51924	7.43129	5.37156	7.26959	5.10014	3.37851	3.90689	8.61434	7.68299	5.05745	6.49825	6.18982	5.03562	3.33628	9.73081	8.55344	3.8679	5.30378	4.69488	5.52356	8.15127	11.3414	10.2713	3.08746	3.81762	3.53605	6.98868	9.87406	10.536	8.66711
0.884838	256033_at	AT1G07250	UGT71C4 (UDP-GLUCOSYL TRANSFERASE 71C4); quercetin 3-O-glucosyltransferase/ quercetin 7-O-glucosyltransferase/ transferase, transferring glycosyl groups	No	No	4.27798	5.6837	5.41954	6.05528	6.01792	6.48864	5.90448	4.94486	5.93546	5.15785	6.6014	6.70183	7.20848	7.07468	4.71699	4.39232	5.23266	6.16792	7.46271	7.19771	7.32463	5.30378	5.05311	4.926	5.16591	7.43463	8.18488	7.64458	5.12928	5.0917	5.58195	5.05311	7.82082	7.75288	5.98413
0.883449	265759_at	AT2G13100	glycerol-3-phosphate transporter, putative / glycerol 3-phosphate permease, putative	No	No	5.1334	3.71149	5.49506	4.9542	6.02459	6.61765	6.12309	4.926	4.04439	5.04002	4.39917	5.76818	6.70598	6.66959	5.41954	5.94486	5.98641	4.24793	6.82528	7.34074	6.67948	5.06178	5.52982	5.79961	4.40599	5.97269	8.13648	6.64962	5.95187	5.38888	5.51096	5.10014	7.10224	7.60881	6.15178
0.883171	258864_at	AT3G03210	unknown protein	No	No	4.23266	4.66107	4.58496	5.01346	5.2211	5.98185	5.48543	4.3147	5.19377	4.45286	5.55152	6.05311	6.46923	6.1127	4.29278	4.94953	5.01792	5.73064	5.53294	6.56224	5.97499	4.49185	4.91648	4.82273	5.26679	5.85549	8.43921	6.92125	4.57894	4.22497	4.95884	4.7761	5.32912	7.42794	5.08321
0.878977	265845_at	AT2G35610	unknown protein	No	No	3.05311	5.00899	3.05311	2.88753	4.41278	5.51412	4.99095	2.7866	4.89239	3.3505	4.33628	3.8679	6.3733	5.81506	3.91648	3.83794	3	4.07039	5.05311	6.88142	5.64097	3.6893	5.24793	4.51728	2.94486	6.24413	7.88813	6.65678	4.18587	4.49185	4.58496	3.75489	6.40429	7.98925	5.50779
0.878872	257644_at	AT3G25780	AOC3 (ALLENE OXIDE CYCLASE 3); allene-oxide cyclase	No	No	1.63227	1.848	1.88753	1.96347	1.48543	3.15381	2.37851	1.88753	1.76553	1.76553	1.76553	1.48543	2.40599	2.51096	1.67807	1.63227	1.53605	1.926	2.53605	3.45943	3.41954	1.53605	1.63227	1.76553	2.07039	2.32193	5.14975	4.40599	1.53605	1.53605	1.848	1.848	3.43296	4.23266	2.67807
0.876549	265943_at	AT2G19570	CDA1 (CYTIDINE DEAMINASE 1); cytidine deaminase	No	No	4.48543	5.82782	5.65249	5.67243	6.03562	7.24222	6.74819	5.41278	6.03562	5.80219	5.43296	6.79831	8.72349	8.01959	4.43296	5.36457	5.8802	5.4363	7.32103	8.94222	9.0182	4.65535	5.853	5.64097	5.61765	8.00338	9.77594	8.53761	4.63227	5.20555	5.29278	5.45943	9.09751	9.71905	7.69349
0.873773	262749_at	AT1G28580	GDSL-motif lipase, putative	No	No	2.70044	2.65535	3.27798	2.74416	4.88753	4.69488	4.94486	2.20163	3	4.06178	2.45943	3.848	5.16993	5.41278	2.58496	2.80735	2.65535	2.45943	4.43296	4.89239	3.98185	2.60881	3.45943	3.82782	2.82782	5.12516	6.16591	4.30743	3.58496	3.96347	4.14568	3.32193	5.52042	5.85549	4.0268
0.873728	265605_at	AT2G25540	CESA10 (CELLULOSE SYNTHASE 10); cellulose synthase/ transferase, transferring glycosyl groups	No	No	2.56071	3.52356	2.45943	2.76553	3.48543	4.54844	4.03562	2.76553	2.60881	2.96347	2.94486	4.55459	4.87774	4.84298	2.03562	2.26303	2.1375	2.60881	4.44626	6.59991	5.65249	2.40599	2.82782	2.65535	3.16993	5.20163	8.1472	6.53605	2.26303	2.37851	2.80735	2.37851	5.00899	7.21237	4.56071
0.861435	264024_at	AT2G21180	unknown protein	No	No	3.05311	3.65535	3.74416	3.63227	4.16993	6.12928	5.8505	2.926	3.926	3.16993	3.20163	4.51728	5.57289	6.39575	2.29278	3.24793	3.29278	3.39232	4.82782	6.74819	5.91648	3	3.82782	2.96347	3.12102	5.3505	6.97728	5.96578	3.15381	3.83794	3.53605	3.32193	6.05745	7.36282	4.82273
0.85912	258584_at	AT3G04090	SIP1A (SMALL AND BASIC INTRINSIC PROTEIN 1A); water channel	No	No	5.49506	4.83289	5.77347	4.75489	6.36282	7.30743	6.83289	4.07039	5.37156	4.72792	2.94486	6.32912	7.55152	7.84862	5.56377	4.85798	5.10014	2.48543	6.85425	7.67666	7.36632	6.25739	6.02237	6.15785	3.52356	7.08108	8.63916	7.36457	6.84925	5.89482	6.14975	5.58796	8.06232	8.02846	7.26679
0.857827	257722_at	AT3G18490	aspartyl protease family protein	No	No	4.64386	3.39232	2.82782	5.848	7.86481	8.49025	8.22448	4.10434	3.43296	3.97269	3.01792	7.03012	8.23601	9.69192	4.83794	4.89724	5.56377	4.21723	8.38543	10.1755	9.85549	5.0268	8.0268	6.39746	6.12102	9.18562	10.8907	9.82289	6.85549	9.19722	9.18735	8.32463	9.89785	9.85347	8.6279
0.857769	252095_at	AT3G51000	epoxide hydrolase, putative	No	No	3.40599	5.36457	4.19377	4.91169	6.853	7.35667	7.66107	3.48543	6.1375	5.42626	3.51096	7.2317	8.45245	7.24793	3.926	5.37504	5.89239	3.16993	7.69418	8.59991	8.37199	3.1375	6.00675	6.84549	4.79181	9.10434	9.99152	8.15381	4.70598	6.07468	6.70874	6.72247	9.34141	9.16365	7.1179
0.854846	253105_at	no_match	no_match	No	No	5.1334	4.1375	5.29278	4.70598	7.59842	8.04494	7.0542	4.8679	4	4.58496	4.18587	6.71425	7.43296	7.42206	5.14568	4.29278	4.08746	4.1375	6.25361	8.05528	7.44128	5.80735	4.77083	4.04439	2.926	6.49665	8.50859	7.38802	5.94017	6.07468	5.38543	3.43296	6.99095	8.24603	6.9507
0.854189	261813_at	AT1G08280	glycosyl transferase family 29 protein / sialyltransferase family protein	No	No	2.848	1.67807	1.67807	1.76553	2.67807	3.32193	2.43296	2.72247	2.32193	1.63227	1.63227	1.88753	3.30743	4.2854	3.44626	2.29278	2.03562	1.58496	3.85798	4.30012	3.41954	2.60881	2.72247	1.67807	2.03562	3.6893	7.05745	5.81506	2.53605	3.45943	3.71149	1.53605	4.54844	5.52982	3.97269
0.851676	265620_at	AT2G27310	F-box family protein	No	No	3.59694	4.24793	3.79701	4.20163	3.52356	4.2854	4.15381	3.51096	4.03562	4.60288	3.27798	3.90689	5.04439	4.39232	3.16993	3.03562	3.88753	3.81762	4.67807	4.98185	5.2555	3.15381	3.54844	3.26303	3.90689	5.23266	7.06717	5.2555	4.05311	3.7761	3.97269	3.9542	5.19377	6.32012	4.27798
0.851231	266475_at	AT2G31100	triacylglycerol lipase	No	No	2.1375	2.3505	2.07039	2	2.23266	3.36457	2.1375	2.26303	1.926	1.926	2.48543	3.41954	2.70044	3.36457	1.926	2.10434	2.03562	1.926	3.57289	3.96347	2.51096	2.10434	1.926	1.848	2.26303	2.80735	4.26303	3.70044	2.20163	2.29278	2.48543	1.80735	3.27798	3.21723	2.80735
0.85051	256865_at	AT3G23820	GAE6 (UDP-D-GLUCURONATE 4-EPIMERASE 6); UDP-glucuronate 4-epimerase/ catalytic	No	No	2.65535	3.03562	2.96347	4	5.36457	5.58496	6.46107	2.72247	3.15381	2.90689	4.65535	4.79701	5.75756	6.61029	2.23266	2.70044	2.67807	3.8679	6.27053	8.10852	7.75622	3.12102	3.32193	3.49825	5.05311	7.19869	9.03067	7.43212	3.30743	3.43296	4.39232	5.73877	7.46434	7.4446	5.91409
0.849875	266167_at	AT2G38860	YLS5	No	No	4.79181	6.01569	5.47249	5.75756	6.53605	7.49426	6.49665	5.24413	5.49825	4.90207	5.76553	6.4446	7.44626	6.57137	5.0268	4.17792	4.47897	5.08746	6.09592	7.30834	6.33271	5.25927	5.65535	4.90207	4.70044	6.66534	8.42375	6.66676	6.54226	6.58346	5.81762	5.53916	6.25739	7.29737	5.74953
0.847791	260985_at	AT1G53500	MUM4 (MUCILAGE-MODIFIED 4); UDP-4-keto-6-deoxy-glucose-3,5-epimerase/ UDP-4-keto-rhamnose-4-keto-reductase/ UDP-L-rhamnose synthase/ UDP-glucose 4,6-dehydratase/ catalytic	No	No	6.26115	3	4.29278	3.73335	7.38629	7.9331	7.33271	6.64097	5.15381	4.41278	3.6893	7.25077	8.10276	8.16641	6.65535	6.09381	5.46271	4.09592	7.08852	8.94193	8.32148	6.86542	7.69975	7.80284	4.40599	9.25243	11.9446	10.9328	6.97728	8.14006	8.02459	8.30195	10.1227	11.4935	9.68755
0.844253	253631_at	AT4G30440	GAE1 (UDP-D-GLUCURONATE 4-EPIMERASE 1); UDP-glucuronate 4-epimerase/ catalytic	No	No	4.65535	3.60881	2.848	4.39917	5.77347	6.17792	5.7252	3.39232	4.24031	3.41954	4.2854	5.34696	5.75756	5.97499	3.80735	3.05311	3.67807	4.01792	4.67807	6.11478	5.92362	5.30743	4.18587	4.42626	4.926	5.95187	9.13878	8.13134	6.02459	6.40088	6.53916	5.69209	7.53372	8.03177	6.97728
0.842526	246978_at	AT5G24910	CYP714A1; electron carrier/ heme binding / iron ion binding / monooxygenase/ oxygen binding	No	No	2.63227	2.848	2.8679	3.08746	2.65535	7.78005	6.58496	2.8679	3.81762	2.96347	2.67807	2.76553	8.38759	8.29094	2.37851	2.29278	3.26303	3.51096	3.6893	9.44336	8.7705	2.67807	3.52356	2.88753	2.90689	7.09908	9.56472	7.97613	2.32193	3.26303	4.3505	2.94486	9.0232	8.93987	6.49185
0.842473	261181_at	AT1G34580	monosaccharide transporter, putative	No	No	3.01792	3.18587	2.88753	4.52982	5.41954	6.14568	5.95652	2.72247	3.51096	3.27798	3.21723	5.848	7.01792	8.00225	2	2.65535	3.33628	2.67807	6.63372	8.30515	7.54689	2.37851	3.08746	2.65535	2.90689	5.52356	8.48864	7.17493	2.45943	2.60881	2.53605	2.51096	5.24413	6.91886	4.32193
0.84201	246239_at	AT4G36790	transporter-related	No	No	2.43296	2.58496	2.926	3.20163	3.1375	3.23266	2.96347	2.65535	2.82782	2.96347	3.16993	2.96347	3.83794	3.56071	2.56071	2.848	2.70044	3.01792	3.70044	4.90207	4.73335	2.74416	2.72247	2.60881	3.20163	4.56682	6.65249	5.17792	3.12102	2.65535	2.72247	2.51096	5.80993	5.63227	3.89724
0.840622	245660_at	AT1G28240	unknown protein	No	No	2.7866	4.08746	3.1375	4.3147	4.70044	5.44956	4.49185	3.67807	4.17792	2.96347	4.3147	4.66107	5.74416	4.86295	3.10434	3.21723	3.27798	3.26303	4.43296	5.39575	4.51728	3.62059	3.45943	4.42626	4.67807	5.2817	6.2555	4.69488	2.8679	3.88753	3.89724	4.06178	4.30743	5.27053	3.58496
0.840618	263613_at	AT2G25250	unknown protein	No	No	4.43296	5.75756	4.62059	6.07253	6.5345	6.82273	6.59694	3.96347	5.16993	3.49825	5.48543	6.56986	6.58496	6.92481	4.34341	4.87774	5.3147	5.99322	6.75087	7.04876	6.65105	5.10014	5.70874	5.17393	5.76818	7.18982	7.808	6.30378	5.6865	6.23266	5.91409	4.90689	7.04221	7.2384	6.11478
0.839269	256062_at	AT1G07090	LSH6 (LIGHT SENSITIVE HYPOCOTYLS 6)	No	No	1.88753	2.56071	2	4.67243	4.39917	5.2817	3.67807	1.96347	2	1.72247	3.56071	5.32553	5.54844	5.80735	1.26303	1.926	1.63227	3.21723	5.3505	5.75221	4.91648	2.1375	2.37851	1.72247	2.8679	5.55152	5.91409	5.17792	1.88753	3.29278	2.94486	2.48543	4.63807	5.10852	2.65535
0.837786	260490_at	AT1G51500	CER5 (ECERIFERUM 5); ATPase, coupled to transmembrane movement of substances	No	No	3.90689	2.29278	2.3505	2.74416	4.16189	5.04876	5.25927	3.59694	2.76553	2.58496	2.48543	3.52356	6.14771	6.01123	2.23266	2.1375	2.32193	2.32193	5.12928	7.38284	6.74819	2.29278	2.60881	2.40599	2.37851	6.19967	8.12309	6.68089	3.39232	2.70044	2.58496	1.76553	6.33092	4.49825	3.03562
0.836203	260290_at	AT1G80510	amino acid transporter family protein	No	No	3.29278	3.53605	3.57289	3.62059	3.74416	4.59694	3.39232	2.76553	3.53605	2.8679	3.65535	3.7866	4.40599	4.93546	3.21723	3.37851	3.27798	4.41954	4.05311	5.40939	4.24031	3.20163	2.88753	3.37851	4.76022	3.9542	5.60288	5.10852	2.926	3.33628	3.23266	3.16993	4.46597	4.49825	4.10434
0.834273	250102_at	AT5G16590	LRR1; ATP binding / kinase/ protein serine/threonine kinase	No	No	5.29646	3.16993	2.56071	3.07039	4.93546	6.47735	5.19771	4.24031	2.80735	2.98185	2.56071	4.09592	6.15785	4.83794	4.41278	2.32193	3.16993	2.48543	3.21723	5.49185	4.38543	4.79181	4.32193	4.3505	2.72247	4.84298	7.2182	6.14364	3.15381	4.32193	4.51096	3.54844	4.38543	5.90689	4.55459
0.833566	247801_at	AT5G58560	phosphatidate cytidylyltransferase family protein	No	No	4.19377	3.51096	5.15381	3.36457	5.22882	6.15785	5.56986	5.51096	3.39232	4.87774	3.57289	5.75489	6.64962	6.30195	5.25172	3.59694	4.07895	3.81762	5.94017	7.42375	6.58045	5.54226	3.37851	4.32912	3.21723	5.99548	8.09751	6.92719	5.06609	3.64386	3.12102	4.99095	7.17393	8.51924	6.16993
0.83277	250054_at	AT5G17860	CAX7 (calcium exchanger 7); calcium:sodium antiporter/ cation:cation antiporter	No	No	1.80735	2.23266	1.76553	2.45943	2.1375	2.23266	1.848	1.88753	2.23266	1.72247	2.43296	1.96347	2.45943	3.10434	1.58496	1.48543	1.76553	2.23266	2	3.56071	2	1.76553	2.07039	1.848	2.37851	1.96347	3.848	3.18587	1.88753	1.848	1.926	2.20163	3.51096	3.53605	2.45943
0.832727	253052_at	AT4G37310	CYP81H1; electron carrier/ heme binding / iron ion binding / monooxygenase/ oxygen binding	No	No	2.88753	3.72247	3.74416	3.43296	4.85798	5.94953	6.37504	3.01792	3.73335	2.80735	3.33628	5.11686	6.8716	6.1416	1.72247	2.60881	3.23266	3.41954	5.90929	7.01903	7.43463	2.29278	3.98185	2.70044	5.61176	7.23936	9.15406	6.98641	3.1375	3.54844	3.12102	3.21723	8.53916	8.11842	5.58796
0.832073	259405_at	AT1G17744	unknown protein	No	No	2.1375	2.58496	2.67807	2.94486	3.3505	5.27053	4.30012	1.96347	2.80735	3	2.7866	3.49825	5.59694	5.36457	2	2.29278	2.29278	2.7866	4.10434	5.24413	5.10852	2	2.48543	2.51096	2.20163	5.58496	5.55766	4.12102	2.45943	2.40599	2.7866	2.23266	5.0268	5.39575	3.8679
0.832002	253239_at	AT4G34500	protein kinase family protein	No	No	2.80735	3.03562	2.82782	4.41954	6.14568	6.22497	6.19574	2.7866	4.05311	3.926	2.848	5.74416	7.02901	5.91169	4.15381	3.07039	2.76553	3.20163	6.15583	8.26538	7.5812	4.23266	4.90689	4.20945	2.70044	6.42459	9.13417	6.97957	4.57894	6.13134	5.64674	4.27053	5.41954	7.89542	4.91648
0.831365	261708_at	AT1G32740	protein binding / zinc ion binding	No	No	4.45943	3.87774	4.43962	3.39232	4.14568	4.16993	3.74416	3.9542	3.7761	2.58496	3.30743	3.91648	5.17393	4.99548	3.48543	2.848	3.30743	3.15381	3.59694	5.62644	5.35755	2.45943	2.70044	2.94486	3.49825	3.9542	6.39232	4.79181	4.12928	3.82782	4.51728	3.89724	4.19377	5.37851	4
0.830456	248037_at	AT5G55930	OPT1 (OLIGOPEPTIDE TRANSPORTER 1); oligopeptide transporter	No	No	1.88753	2.76553	3	2.96347	2.07039	4.71149	3.32193	2.58496	3.10434	2	2.48543	2.32193	4.42626	4.91648	1.80735	2.16993	2.63227	2.848	2.37851	5.32912	5.1375	3.27798	2.58496	2.70044	3.83794	2.53605	5.75756	5.49506	2.1375	2.16993	2.20163	1.72247	2.72247	4.45943	2.20163
0.829859	246439_at	AT5G17600	zinc finger (C3HC4-type RING finger) family protein	No	No	2.63227	2.76553	2.60881	3.16993	2.45943	2.67807	2.3505	2.45943	2.7866	2.67807	2.88753	2.65535	4.67807	3.45943	2.26303	2.37851	2.58496	2.90689	3.43296	5.38198	3.90689	2.56071	2.80735	3.97269	2.8679	3.12102	6.42122	4.42626	2.51096	2.58496	2.926	2.56071	4.27798	5.91169	2.82782
0.829206	248735_at	AT5G48100	TT10 (TRANSPARENT TESTA 10); copper ion binding / laccase	No	No	1.58496	4.32912	3.93546	4.54226	5.19771	7.32643	6.56377	2.03562	4.88264	3.94486	3.07039	7.35138	7.82337	6.58646	1.63227	2.45943	4.3147	2.7866	8.05528	7.53138	7.73742	2.10434	6.36282	4.93546	6.01346	9.78872	10.7983	9.90869	1.72247	5.57592	4.49825	5.52669	10.2692	10.5785	8.96232
0.82906	265366_at	AT2G13290	glycosyl transferase family 17 protein	No	No	3.43296	3.99095	4.62644	2.926	5.53605	5.08321	5.03562	3.43296	3.39232	4.37156	3.63227	5.62352	5.1375	6.12309	3.89724	5.00899	5.2891	3.21723	5.6865	6.58346	5.63807	3.97269	5.25927	5.22497	3.65535	5.92837	6.90929	5.6865	4.926	4.853	4.49825	4.79181	6.2114	6.0045	5.03122
0.828713	245302_at	AT4G17695	KAN3 (KANADI 3); DNA binding / transcription factor	No	No	1.88753	2.48543	1.848	1.88753	2.48543	2.3505	3.1375	1.80735	2.40599	1.88753	2.03562	2.96347	3.15381	2.3505	1.80735	1.88753	1.80735	1.96347	3.6893	3.64386	3.8679	2.40599	1.88753	1.63227	2.72247	5.38888	7.18686	5.55152	1.67807	1.72247	1.88753	1.63227	4.90207	6.56834	3.8679
0.828119	247746_at	AT5G58970	ATUCP2 (UNCOUPLING PROTEIN 2); oxidative phosphorylation uncoupler	No	No	4.72247	4.74416	3.8679	4.63807	6.04002	6.14364	6.29094	5.10852	5.43296	4.926	4.35755	5.41278	6.33628	5.73606	5.16189	5.27798	5.14568	4.37156	5.44294	7.05528	5.52356	5.26303	4.56071	5.01346	4.87774	5.66391	8.69244	6.80607	5.47897	5.07468	4.89724	5.2211	6.01569	6.91767	5.87774
0.827636	263628_at	AT2G04780	FLA7 (FASCICLIN-LIKE ARABINOOGALACTAN 7)	No	No	3.01792	3.08746	2.58496	3.76553	4.80219	6.71425	6.41785	3.30743	3.43296	3.24793	2.88753	3.93546	6.86047	6.93074	4.76022	3.29278	2.8679	3.1375	3.80735	7.01123	6.18785	5.60585	4.75489	4.61471	2.76553	5.87529	9.68598	7.74953	5.46597	5.68089	5.87774	3.56071	5.25172	7.3966	6.41616

## Sheet: Gpat5
Supplementary table S2
Pearson coefficient	ATH1 Probe Set	Locus	Description	Seed Specific	Transcription Factor	Pre-globular stage							Globular stage							Heart stage							Linear cotyledon stage							Maturation Green stage
						EP	MCE	PEN	CZE	CZSC	SC	WS	EP	MCE	PEN	CZE	CZSC	SC	WS	EP	MCE	PEN	CZE	CZSC	SC	WS	EP	MCE	PEN	CZE	CZSC	SC	WS	EP	MCE	PEN	CZE	CZSC	SC	WS
1	259282_at	AT3G11430	GPAT5 (GLYCEROL-3-PHOSPHATE ACYLTRANSFERASE 5); 1-acylglycerol-3-phosphate O-acyltransferase/ acyltransferase/ organic anion transmembrane transporter	No	No	2.07039	2.03562	2.23266	2.20163	1.88753	2	1.88753	2.07039	2.03562	2.07039	2.20163	1.96347	1.76553	2	1.76553	1.848	1.926	2.16993	2.07039	1.80735	1.76553	2.07039	1.88753	1.926	1.96347	2	1.926	2.10434	2.03562	2	1.848	1.76553	4.08746	5.83036	2.16993
0.997682	263998_at	AT2G22510	hydroxyproline-rich glycoprotein family protein	No	No	1.80735	1.848	1.53605	1.58496	1.43296	1.43296	1.53605	1.848	1.48543	1.88753	2.32193	1.43296	1.53605	1.53605	1.63227	1.88753	1.96347	1.48543	1.63227	1.53605	1.26303	1.32193	2.43296	1.58496	1.43296	1.58496	1.53605	1.37851	1.48543	4.07039	2.70044	1.53605	6.76818	9.05637	3.83794
0.997459	258905_at	AT3G06390	integral membrane family protein	No	No	2.32193	2.58496	2.43296	2.74416	2.20163	2.20163	2.32193	2.7866	2.70044	2.3505	3.15381	2.26303	2.16993	2.45943	2.10434	2.45943	2.23266	2.7866	2.43296	2.1375	2.16993	2.23266	2.29278	2.1375	2.63227	2.40599	2.23266	2.72247	2.40599	2.8679	2.76553	2.53605	5.22882	7.47249	3.21723
0.997051	256929_at	no_match	no_match	No	No	2	1.848	1.848	2.1375	1.48543	1.926	1.72247	1.72247	2.51096	1.96347	2.20163	1.848	2	1.80735	1.72247	1.848	1.76553	2.29278	2	1.76553	1.67807	1.848	1.76553	1.848	2.07039	1.96347	1.67807	1.67807	2	2.90689	3.07039	2.10434	7.96867	10.0024	6.35931
0.996886	256933_at	AT3G22600	protease inhibitor/seed storage/lipid transfer protein (LTP) family protein	No	No	1.72247	2.26303	2.10434	1.58496	1.76553	1.80735	1.67807	1.72247	2	1.72247	1.72247	1.76553	1.80735	1.67807	1.63227	1.67807	1.926	1.63227	1.80735	1.80735	1.58496	1.63227	1.48543	1.76553	1.80735	1.72247	1.80735	1.58496	1.58496	4.45286	1.76553	1.80735	6.72928	8.52395	4.29278
0.996209	245412_at	AT4G17280	unknown protein	No	No	2.40599	2.74416	2.32193	2.65535	2.7866	2.29278	2.90689	2.03562	2.26303	2.26303	2.56071	3.63227	2.45943	3	1.80735	1.96347	2.29278	2.98185	2.82782	2.29278	2.07039	2.03562	2.3505	2.10434	2.53605	2.3505	2.80735	3.64386	2.67807	2.26303	2.51096	2	5.67243	7.3156	2.7866
0.995658	260234_at	AT1G74460	GDSL-motif lipase/hydrolase family protein	No	No	1.80735	1.926	2.10434	2.20163	1.72247	1.76553	1.58496	1.76553	2.23266	1.848	3.05311	1.96347	1.76553	1.80735	1.88753	3.41954	2.07039	2.03562	2.20163	1.72247	1.72247	1.848	1.67807	1.926	1.63227	2.07039	1.80735	1.926	1.67807	2.1375	2.16993	2.20163	5.20163	6.83794	2.60881
0.995605	249289_at	AT5G41040	transferase family protein	No	No	1.88753	1.848	1.96347	1.96347	1.72247	2.848	2	1.80735	1.76553	1.76553	1.926	1.67807	2.72247	2.07039	1.37851	1.67807	1.67807	1.80735	1.43296	3.3505	1.96347	1.67807	1.32193	1.58496	1.53605	1.48543	1.76553	1.76553	1.48543	2.8679	2.1375	1.96347	6.75889	8.59768	5.24413
0.995225	256937_at	AT3G22620	protease inhibitor/seed storage/lipid transfer protein (LTP) family protein	No	No	2.76553	2.26303	2.10434	2.3505	2	2.23266	2.23266	2.63227	2.40599	2.32193	2.3505	2.3505	2.26303	2.23266	2.16993	2.23266	2.56071	2.07039	2.23266	2.32193	1.76553	2.40599	2.3505	2.26303	2.32193	2.10434	2.20163	2.1375	2.26303	3.18587	3.62059	2.26303	8.87437	10.6229	7.1918
0.994894	264010_at	AT2G21100	disease resistance-responsive protein-related / dirigent protein-related	No	No	3.37851	3.21723	3.07039	3.66676	3.03562	2.98185	3.05311	3.62059	4.05311	3.1375	3.87774	2.98185	3.03562	3.24793	2.67807	3.26303	3.41954	3.9542	3.54844	2.8679	3.01792	3.29278	3.1375	3.27798	3.39232	3.26303	3.24793	3.20163	3	3.73335	3.70044	3.39232	5.82782	8.3015	3.44626
0.994601	245889_at	AT5G09480	hydroxyproline-rich glycoprotein family protein	No	No	2.40599	2.48543	2.32193	2.48543	2.29278	2.1375	2.67807	2.26303	2.45943	2.16993	2.58496	2.37851	2.03562	2.26303	2.03562	2.32193	2.32193	2.70044	2.48543	2.58496	2.03562	2.20163	2.16993	2.3505	2.58496	2.45943	2.20163	2.10434	2.20163	5.44294	4.56682	3.37851	8.02459	10.6768	5.81506
0.99456	260643_at	AT1G53270	ABC transporter family protein	No	No	1.58496	1.72247	1.848	1.96347	1.58496	1.48543	1.48543	1.848	1.63227	1.53605	1.67807	1.72247	1.67807	1.37851	1.43296	1.58496	1.58496	1.67807	1.53605	1.37851	1.53605	1.43296	1.848	2.26303	1.58496	1.58496	1.43296	1.32193	1.72247	2.20163	1.76553	1.80735	3.24793	5.08746	1.76553
0.994278	250576_at	AT5G08250	cytochrome P450 family protein	No	No	1.76553	2	1.58496	1.53605	1.80735	1.58496	1.848	1.96347	1.63227	1.848	2.16993	1.80735	1.53605	1.72247	1.48543	1.37851	1.37851	1.67807	1.76553	1.43296	2.07039	2.1375	2.53605	3.44626	1.63227	1.72247	2.926	3.07039	1.72247	1.72247	1.848	1.58496	5.71149	8.35315	3.15381
0.99386	262317_at	AT2G48140	EDA4 (embryo sac development arrest 4); lipid binding	No	No	2.60881	2.8679	2.8679	2.926	2.40599	2.63227	2.32193	2.80735	3.10434	2.88753	3.18587	2.53605	3.05311	2.8679	2.37851	2.43296	2.72247	3.37851	2.51096	2.43296	2.53605	2.58496	2.67807	2.63227	2.63227	2.70044	2.58496	2.96347	2.40599	3.03562	3.24793	2.45943	7.22786	9.98996	5.10852
0.993655	258620_at	AT3G02940	MYB107 (myb domain protein 107); DNA binding / transcription factor	Yes	Yes	1.80735	1.848	2.1375	1.96347	1.72247	1.80735	1.67807	1.848	2.26303	1.926	2	1.96347	1.76553	1.926	1.72247	2.03562	1.76553	2.65535	2.32193	2.10434	1.67807	1.67807	2.03562	1.848	1.88753	2.03562	2.10434	2.3505	1.88753	2.43296	2.10434	2.32193	4.57289	7.15886	3.08746
0.993618	254474_at	AT4G20390	integral membrane family protein	No	No	1.926	2.16993	2.29278	2.88753	1.63227	2	1.58496	2.10434	2.10434	1.848	2.96347	2.29278	2.03562	1.926	1.96347	2.07039	1.88753	2.40599	2.26303	1.67807	2	1.80735	2.07039	1.88753	1.96347	1.88753	1.926	2.20163	1.67807	2.58496	2.53605	2	4.39232	6.9331	2.23266
0.993163	256217_at	AT1G56320	unknown protein	No	No	3.3505	3.05311	2.72247	3.20163	2.43296	2.53605	2.848	2.80735	1.96347	2.65535	2.60881	2.51096	3.1375	2.60881	2.96347	2.03562	2.32193	2.16993	2.70044	2.45943	2.10434	2.74416	2.40599	2.88753	2.48543	2.80735	3.08746	2.56071	2.65535	3.52356	2.7866	3.24793	6.10014	8.82369	3.96347
0.993066	260535_at	AT2G43390	unknown protein	No	No	2.3505	2.48543	2.74416	2.848	2.23266	2.26303	2.03562	2.23266	2.72247	2.16993	2.43296	2.23266	2.03562	2.10434	1.848	1.96347	2.10434	2.43296	2.53605	2.29278	1.80735	2.23266	2.16993	2.29278	2.48543	2.51096	1.96347	2	2.20163	2.40599	2.32193	1.96347	3.79701	6.08958	2.16993
0.993063	253347_at	AT4G33610	glycine-rich protein	No	No	2.53605	2.96347	2.51096	3	2.20163	2.51096	2.51096	2.8679	2.926	2.56071	3.81762	2.32193	2.67807	2.51096	2	1.926	2.1375	2.48543	2.53605	2.51096	2.51096	2.26303	2.48543	3.91648	2.60881	2.43296	2.45943	2.65535	2.58496	2.43296	2.848	3.08746	5.37156	7.96636	2.51096
0.993012	253024_at	AT4G38080	hydroxyproline-rich glycoprotein family protein	No	No	3.58496	5.27053	4.00899	2.7866	4.56071	5.58796	4.74416	3.15381	4.62059	3.26303	2.90689	5.74147	5.56071	4.71149	4.61471	4.51728	3.63227	3.39232	5.97728	5.33271	4.06178	3.15381	3.41954	3.1375	5.21335	6.94837	5.27798	2.56071	2.88753	5.05745	4.46597	4.17792	8.28586	10.5879	6.35226
0.99246	258625_at	AT3G04370	PDLP4 (PLASMODESMATA-LOCATED PROTEIN 4)	Yes	No	2.74416	2.90689	3.08746	3.20163	2.58496	2.72247	2.51096	2.63227	2.82782	2.74416	3.08746	2.70044	2.58496	2.56071	2.45943	3.1375	2.67807	2.7866	2.7866	2.74416	2.56071	2.51096	2.96347	2.70044	2.82782	2.48543	2.26303	2.65535	2.72247	3.12102	3.15381	2.7866	4.72792	7.30925	2.90689
0.991946	254202_at	AT4G24140	hydrolase, alpha/beta fold family protein	No	No	2.03562	2.07039	2.23266	2.26303	2.26303	2.10434	2.40599	2.07039	2.32193	2.26303	2.48543	2.07039	2.20163	2.20163	1.67807	2	1.88753	2.23266	2.72247	2.43296	2	1.96347	2.1375	2.1375	2.07039	2.03562	2.03562	2.10434	1.88753	2.10434	2.43296	1.96347	4.56682	7.32733	2.70044
0.991474	253699_at	AT4G29800	PLP8 (PATATIN-LIKE PROTEIN 8)	No	No	4.00899	4.30743	4.12928	4.12102	3.18587	3.65535	3.70044	4.00899	4.0268	4.8679	4.23266	3.43296	3.6893	3.26303	3.18587	3.51096	4.64386	4.27798	3.91648	3.16993	3.20163	3.54844	3.56071	4.14568	3.70044	3.71149	3.53605	3.45943	3.03562	3.62059	4.2854	3.926	5.76553	7.76752	3.83794
0.990267	249227_at	AT5G42180	peroxidase 64 (PER64) (P64) (PRXR4)	No	No	1.88753	2	1.72247	2.03562	1.96347	2.03562	2.70044	2.03562	1.67807	1.80735	1.926	1.80735	1.96347	1.96347	1.72247	1.848	1.76553	1.926	1.848	2.1375	1.926	1.80735	1.80735	2.20163	1.88753	1.848	1.96347	2.10434	1.80735	1.96347	2.26303	1.76553	5.22497	6.51096	2.51096
0.989106	255575_at	AT4G01430	nodulin MtN21 family protein	No	No	1.58496	1.67807	1.76553	1.848	1.80735	1.63227	1.53605	1.848	1.76553	1.48543	2.07039	2.40599	4.43296	2.37851	1.32193	1.63227	1.72247	1.848	3.03562	4.3147	2.80735	1.848	2.26303	2.43296	3.40599	4.08746	3.87774	2.65535	1.72247	2.56071	2.16993	4.2854	6.35226	8.0864	4.49825
0.98908	246203_at	AT4G36610	hydrolase, alpha/beta fold family protein	No	No	1.76553	1.80735	2.03562	2.03562	1.76553	2.03562	1.80735	2	1.88753	1.72247	2.53605	1.72247	2	1.80735	1.48543	1.37851	1.58496	1.76553	1.67807	1.53605	1.76553	1.63227	1.848	1.67807	1.88753	2.58496	3.51096	2.37851	1.48543	4.01792	3.15381	1.80735	8.30241	10.9686	7.93899
0.988794	252618_at	AT3G45140	LOX2 (LIPOXYGENASE 2); lipoxygenase	No	No	1.848	1.88753	1.848	2.67807	1.76553	1.88753	1.58496	1.926	2.1375	1.80735	2.29278	1.67807	2	1.72247	1.58496	1.58496	1.37851	2	2.03562	1.76553	1.76553	1.67807	1.76553	2	1.80735	1.80735	1.76553	1.926	2.1375	1.67807	1.63227	2.1375	3.15381	5.61471	2.1375
0.988436	262349_at	AT2G48130	protease inhibitor/seed storage/lipid transfer protein (LTP) family protein	No	No	2.07039	2.70044	2.37851	2.58496	1.88753	2.16993	2.10434	1.848	2.43296	2.37851	2.43296	2	2	2.1375	2.03562	2.37851	2.07039	2.53605	2.16993	1.96347	1.926	2.26303	2.03562	2.20163	2.1375	2.07039	1.926	2.03562	1.926	2.70044	2.96347	2.60881	6.35755	9.59077	5.18982
0.988379	250239_at	AT5G13580	ABC transporter family protein	No	No	1.848	2.29278	2.03562	2.03562	1.848	1.67807	1.67807	1.76553	2.07039	1.926	1.88753	1.76553	1.67807	1.53605	1.76553	1.88753	1.848	1.88753	1.67807	1.76553	1.96347	1.76553	1.926	1.67807	2	1.96347	1.72247	1.58496	1.76553	1.926	2.23266	1.88753	3.33628	6.09803	2.07039
0.98786	249881_at	AT5G23190	CYP86B1; electron carrier/ heme binding / iron ion binding / monooxygenase/ oxygen binding	No	No	7.54612	2.7866	2	2.60881	1.848	3.81762	3.52356	2.72247	2.03562	2.23266	2.56071	1.88753	2.37851	3.36457	5.20163	3.39232	1.67807	2.37851	2.51096	2.43296	4.1127	6.40259	4.45286	2.98185	2.03562	2.16993	6.08958	6.52982	2.51096	4.29278	3.70044	3.47249	8.95245	10.6081	6.98755
0.987487	260035_at	AT1G68850	peroxidase, putative	No	No	2.1375	2	1.80735	2.23266	1.76553	1.848	2.03562	2.16993	2.32193	1.72247	2.56071	1.926	1.96347	1.63227	1.76553	1.88753	1.76553	2.51096	1.96347	1.848	1.63227	1.76553	1.926	1.848	2.23266	2.10434	1.88753	2	2.07039	2.1375	1.88753	1.848	4.19377	7.36807	2.20163
0.986979	247354_at	AT5G63590	FLS3 (FLAVONOL SYNTHASE 3); flavonol synthase	No	No	1.926	2.23266	2	2.20163	2.10434	2.1375	2.03562	2.07039	2.10434	2.26303	2.63227	2.20163	2.23266	2.10434	1.67807	2.20163	1.926	2.56071	2.23266	2.1375	1.76553	2.32193	2.76553	4.15381	2.16993	2.16993	2.03562	1.926	2.26303	2.43296	2.848	3.47249	5.00899	8.10538	3.32193
0.986823	266883_at	AT2G44810	DAD1 (DEFECTIVE ANTHER DEHISCENCE 1); phospholipase A1/ triacylglycerol lipase	Yes	No	3.26303	3.51096	3.18587	3.3505	2.82782	3.36457	3.08746	3.75489	3.03562	3.18587	3.3505	3.08746	3.41954	3.58496	2.90689	3.05311	3.33628	3.75489	3.57289	3.63227	3.21723	3.01792	3.32193	3.05311	3.49825	3.3505	3.79701	3.16993	3.24793	3.33628	3.12102	3.53605	4.60288	7.24317	3.83794
0.986231	258578_at	AT3G04200	germin-like protein, putative	No	No	2.29278	3.20163	2.48543	2.56071	2.07039	2.20163	2.26303	2.32193	2.53605	2.43296	2.926	2.26303	2.32193	2.37851	2.03562	2.32193	2.37851	2.58496	2.58496	2	2.10434	2.07039	2.53605	2.20163	2.48543	2.56071	2.37851	2.3505	2.60881	2.10434	2.56071	2.16993	4.70044	7.86666	4.26303
0.986	258957_at	AT3G01420	DOX1; lipoxygenase	No	No	1.48543	2.1375	1.48543	2.10434	1.58496	1.43296	1.53605	1.48543	1.53605	1.58496	1.63227	1.58496	1.43296	1.43296	1.48543	1.48543	1.43296	1.63227	1.63227	1.48543	1.48543	1.76553	1.80735	1.72247	1.32193	1.48543	1.80735	1.67807	1.48543	1.48543	2.03562	1.63227	4.43296	7.85611	1.88753
0.985547	260091_at	AT1G73290	scpl5 (serine carboxypeptidase-like 5); serine-type carboxypeptidase	No	No	1.53605	1.53605	1.67807	1.48543	1.58496	1.53605	1.58496	1.43296	1.48543	1.43296	1.67807	1.32193	1.32193	1.26303	1.1375	1.20163	1.20163	1.63227	1.48543	1.32193	1.53605	1.32193	1.26303	1.32193	1.37851	1.37851	1.43296	1.48543	1.43296	1.67807	1.72247	1.37851	4.79181	8.29508	3.72247
0.985431	250541_at	AT5G09520	hydroxyproline-rich glycoprotein family protein	No	No	2.03562	2.3505	1.80735	2.16993	1.63227	1.848	1.76553	1.53605	1.76553	1.80735	2.37851	1.80735	1.58496	1.80735	1.88753	2.10434	1.96347	2.07039	2.10434	1.72247	1.53605	1.72247	1.72247	2.37851	2.23266	2.29278	2.45943	1.67807	1.76553	3.15381	2.29278	1.848	5.79961	9.37829	4.06178
0.985415	245711_at	AT5G04340	ZAT6 (ZINC FINGER OF ARABIDOPSIS THALIANA 6); nucleic acid binding / transcription factor/ zinc ion binding	No	Yes	2.48543	3.08746	2.58496	2.82782	2.3505	2.45943	2.58496	2.56071	2.40599	2.26303	2.63227	2.45943	2.65535	2.60881	2.1375	2.51096	2.45943	2.7866	2.80735	2.72247	3.54844	2.40599	2.20163	2.76553	2.80735	2.63227	2.7866	3.66676	2.45943	3.03562	2.96347	2.80735	6.61324	7.81954	4.2854
0.985285	251531_at	AT3G58550	protease inhibitor/seed storage/lipid transfer protein (LTP) family protein	No	No	1.80735	2	1.96347	2.10434	1.53605	1.76553	1.72247	2.1375	2.23266	2.37851	2.88753	1.96347	1.926	1.76553	1.67807	1.63227	1.80735	3.05311	2	1.76553	1.88753	1.53605	1.848	1.67807	2.51096	1.848	1.96347	1.76553	1.926	2.58496	1.88753	1.80735	5.87036	9.48905	1.63227
0.984831	262339_at	AT1G64000	WRKY56; transcription factor	No	Yes	1.63227	1.58496	1.43296	1.53605	1.43296	1.43296	1.58496	1.67807	1.72247	1.72247	1.76553	1.58496	1.72247	1.48543	1.43296	1.37851	1.32193	1.48543	1.48543	1.48543	1.37851	1.37851	1.37851	1.48543	1.53605	1.48543	1.37851	1.37851	1.58496	1.67807	1.67807	1.63227	2.1375	3.65535	1.48543
0.984428	264634_at	AT1G65670	CYP702A1; electron carrier/ heme binding / iron ion binding / monooxygenase/ oxygen binding	Yes	No	2.10434	2.23266	2	2.16993	2.16993	1.926	2.26303	2.20163	2.40599	2.16993	2.40599	2.23266	2.51096	2.1375	1.848	1.88753	1.96347	2.63227	2.56071	1.96347	2.07039	2.03562	2.16993	2.03562	2.23266	2.32193	2.1375	2.16993	2.10434	2.20163	2.37851	2.29278	2.98185	5.25927	2.32193
0.983864	247965_at	AT5G56540	AGP14 (ARABINOGALACTAN PROTEIN 14)	No	No	5.1416	4.07895	4.61471	4.91648	4.05311	6.91648	5.20945	5.66391	4.32912	4.06178	4.66676	4.20163	5.3147	4.37851	5.00899	4.10434	4.1375	4.93546	4.49825	5.01346	4.19377	4.926	4.14568	4.27053	4.73877	4.18587	4.44626	4.51728	4.3505	4.58496	4.24031	4.39232	7.00675	9.58252	4.51728
0.983087	245735_at	AT1G73410	MYB54 (MYB DOMAIN PROTEIN 54); DNA binding / transcription factor	No	Yes	1.72247	1.926	1.72247	1.926	1.58496	1.67807	1.76553	1.76553	1.67807	1.67807	1.80735	1.63227	1.53605	1.48543	1.43296	1.848	1.48543	2.03562	1.76553	1.53605	1.53605	1.43296	1.48543	1.48543	1.63227	1.63227	1.63227	1.43296	1.67807	1.80735	1.63227	1.72247	2.48543	5.27426	1.926
0.981911	263005_at	AT1G54540	unknown protein	No	No	1.63227	2.1375	1.80735	2.40599	1.848	1.88753	1.67807	2.03562	1.926	1.848	2.1375	1.96347	1.926	1.76553	1.58496	1.72247	1.72247	2.23266	2.10434	1.76553	1.926	1.67807	1.63227	1.88753	2.07039	1.67807	1.96347	1.58496	1.80735	1.72247	1.88753	2.76553	2.96347	5.86047	2.3505
0.981389	266367_s_at	AT2G41400;AT2G41390	[AT2G41400, unknown protein];[AT2G41390, unknown protein]	Yes	No	1.76553	2.26303	2.32193	2.07039	1.80735	1.72247	1.848	1.72247	1.926	1.96347	3.58496	1.72247	1.926	1.58496	1.63227	1.58496	2	2.07039	1.96347	1.48543	1.58496	1.63227	1.76553	1.80735	1.72247	1.72247	2.67807	1.67807	1.80735	1.926	2.53605	1.63227	5.91648	10.0256	1.67807
0.981382	265334_at	AT2G18370	protease inhibitor/seed storage/lipid transfer protein (LTP) family protein	No	No	1.80735	2.32193	1.80735	2.26303	1.63227	1.76553	1.88753	1.76553	2.1375	1.72247	2.26303	2.1375	1.88753	1.72247	1.63227	1.67807	1.72247	2.48543	2.1375	1.72247	1.848	1.72247	1.63227	1.67807	1.80735	1.88753	1.848	1.848	1.848	2.10434	2	1.80735	4.43296	8.38198	1.926
0.980457	245345_at	AT4G16640	matrix metalloproteinase, putative	No	No	3	3.41954	3.07039	4.20163	3.80735	2.7866	2.8679	2.98185	3.12102	3.08746	5.05745	3.3505	2.8679	3.39232	2.3505	2.72247	2.67807	3.8679	3.32193	3.03562	2.67807	3.05311	3.10434	2.98185	3.33628	3.59694	4.30012	3.7866	2.88753	3.94486	3.96347	3.40599	5.23649	8.98442	4.3147
0.98041	257718_at	AT3G18400	anac058 (Arabidopsis NAC domain containing protein 58); transcription factor	No	Yes	2	2.26303	1.67807	2.07039	1.76553	1.76553	1.76553	2.07039	1.926	2	1.88753	2.10434	1.848	1.67807	1.67807	1.88753	1.76553	2.1375	2.03562	1.72247	1.63227	1.96347	1.80735	1.88753	1.96347	1.848	1.88753	1.72247	1.848	1.76553	1.926	2.32193	2.96347	6.37851	1.53605
0.980092	254189_at	AT4G24000	ATCSLG2; cellulose synthase/ transferase/ transferase, transferring glycosyl groups	No	No	1.72247	1.926	1.76553	1.926	1.88753	2.23266	2.07039	1.67807	2.29278	1.72247	1.848	1.63227	1.80735	1.96347	1.58496	1.63227	1.76553	2.10434	1.80735	1.53605	1.848	1.53605	1.80735	1.53605	1.76553	2.03562	1.63227	1.88753	1.58496	2.16993	1.80735	1.72247	3.47249	4.51096	2.29278
0.979755	249061_at	AT5G44550	integral membrane family protein	No	No	1.926	2.29278	2.07039	2.48543	1.80735	1.88753	2.10434	2.20163	2.45943	2.07039	2.60881	1.80735	2.07039	1.848	1.63227	1.58496	1.80735	2.60881	2.26303	1.848	1.72247	1.72247	2.1375	2.20163	1.96347	2.07039	1.76553	1.926	1.96347	2.3505	2.26303	2.10434	3.1375	6.69627	2.20163
0.979739	250286_at	AT5G13320	PBS3 (AVRPPHB SUSCEPTIBLE 3)	No	No	1.72247	1.88753	1.63227	1.76553	1.53605	1.67807	1.67807	1.76553	1.88753	1.88753	2.26303	1.53605	1.67807	2	1.67807	2.20163	1.72247	2.29278	1.76553	1.63227	1.48543	1.76553	1.72247	2.07039	1.67807	1.848	1.63227	1.848	1.96347	1.76553	2.07039	1.58496	3.03562	6.70321	2.43296

## Sheet: Peroxidases
Supplementary table S3
				Seed_Dry	Seed_RAD											Seed_COT			Seed_MCE											Seed_PE
	AGI number		Maximum Expression Value		1h	3h	7h	12h	16h	20h	25h_noTR	25h_TR	31h	38h_noER	38h_ER	3h	16h	31h	1h	3h	7h	12h	16h	20h	25h_noTR	25h_TR	31h	38h_noER	38h_ER	3h	16h	31h
Class III peroxidase	At5g64100	AtPrx69	13.4882	4.22597	3.9772	3.89837	3.67744	3.70654	3.57389	3.3752	3.73546	3.58026	3.57484	4.50404	8.70517	3.80172	3.44524	3.39256	3.82467	3.58401	3.47035	3.94391	8.9007	9.16418	9.27019	12.0819	13.1456	13.38	13.4882	3.8791	4.5121	9.49806
Class III peroxidase	At5g39580	AtPrx62	12.9669	2.87561	3.31135	3.04503	3.21819	3.77014	3.38238	3.46493	3.32045	4.23054	3.61435	3.77519	5.94265	3.54323	3.6548	4.92017	3.63222	6.02955	8.57831	6.5426	10.3371	8.84119	9.33503	12.5641	12.9669	12.332	12.75	4.57163	8.73198	12.339
Class III peroxidase	At5g64120	AtPrx71	11.8416	3.48282	3.43052	3.38825	3.20004	3.27263	3.39741	3.28782	3.16386	3.24794	3.19808	3.4078	4.13949	3.45248	3.16359	3.58405	3.40374	3.28216	3.29748	3.44163	4.74921	4.57509	4.5153	8.6084	8.78925	10.4229	11.8416	3.40393	3.10088	6.14266
Class III peroxidase	At2g18980	AtPrx16	11.3306	4.02285	4.14594	3.9659	3.67428	3.6188	3.58205	3.77322	3.66145	3.68715	3.54314	4.5172	7.77949	4.2071	3.72609	3.55264	3.73526	3.8521	3.74286	3.83163	3.78094	4.28127	5.76844	8.98896	11.3306	11.2212	10.9362	3.93358	3.69485	5.36574
Class III peroxidase	At4g21960	AtPrx42	10.8328	7.28792	8.18593	8.28261	7.99855	9.63217	10.0055	10.2954	10.5202	10.5682	10.4921	10.8328	10.3556	5.90896	6.58927	5.68534	7.1622	6.83725	6.48296	6.51578	6.29247	5.51411	5.20755	4.98253	4.39309	5.24367	4.73176	6.32039	6.14011	4.47082
Class III peroxidase	At1g14540	AtPrx04	10.4434	2.93597	3.17334	3.05766	3.21067	3.16425	3.12312	3.22878	2.99909	3.52753	3.26806	3.38587	4.07755	2.91073	3.00909	3.56279	3.08087	2.81693	2.98617	3.09482	3.37191	3.2753	4.32535	6.58704	5.91341	9.20023	10.4434	3.02282	2.9549	5.38168
Class III peroxidase	At2g22420	AtPrx17	9.20376	2.92635	3.35209	2.94759	5.60859	9.00953	8.72541	8.21228	8.001	7.67938	6.41402	5.51126	4.92318	3.2115	9.20376	7.60306	2.96909	3.07606	4.29767	8.12519	8.76624	7.91037	7.68273	7.22697	6.65127	4.88768	4.34122	2.94512	8.70802	6.81012
Class III peroxidase	At1g71695	AtPrx12	9.00914	8.16866	3.34489	3.34653	3.27864	2.99181	2.74985	2.6908	2.72367	2.63464	2.78972	6.06833	7.02442	6.68308	4.63834	6.85159	8.95716	8.77624	8.00646	7.3767	7.68488	8.04398	8.27468	8.2737	8.63876	8.9753	9.00914	8.98547	7.8379	8.14705
Class III peroxidase	At3g28200	AtPrx31	8.86548	5.27083	5.39258	6.34476	6.7007	7.89537	8.08139	7.64479	7.5456	8.24919	7.79294	8.27069	8.86548	6.36626	7.25811	7.01382	4.41896	5.19853	5.92327	6.67417	7.15982	6.91382	6.86542	8.58818	7.80252	6.65554	7.24068	5.22959	6.63046	6.24788
Class III peroxidase	At4g30170	AtPrx45	7.75098	2.84777	2.96783	2.8975	2.79289	2.66526	2.60307	2.68368	2.74196	2.5133	2.59823	4.94255	7.75098	2.9533	2.54352	2.60108	2.88807	2.92674	2.65709	2.68007	2.67793	2.69205	2.70282	2.5918	2.89969	5.93183	6.64183	2.9918	2.66828	3.09677
Class III peroxidase	At3g21770	AtPrx30	7.73032	4.13124	4.05238	3.96544	3.98597	3.43459	3.57115	3.63364	3.50867	3.54522	3.49518	3.71347	4.25481	4.06415	3.50494	3.58617	4.01947	4.02803	3.48804	3.4682	3.69389	4.12066	4.83265	5.40188	5.9204	4.42288	4.03383	3.91201	3.73984	7.73032
Class III peroxidase	At1g14550	AtPrx05	7.41539	3.36547	3.41214	3.34376	3.38009	3.2363	3.21281	3.16902	3.21624	3.20039	2.94994	3.14343	4.20271	3.4163	3.10956	3.17828	3.53671	3.43464	3.48771	3.37693	3.40603	3.40348	3.40381	3.50077	3.38162	5.16405	7.41539	3.26577	3.51724	3.29793
Class III peroxidase	At5g64110	AtPrx70	7.31979	3.25853	3.39989	3.24405	3.30842	3.175	3.12885	3.17318	3.04149	3.01631	3.04004	3.08934	2.90881	3.38611	3.18757	3.05883	3.24682	3.26622	3.17488	3.10115	3.15422	3.11951	3.07531	3.37794	3.35034	5.73933	7.31979	3.34756	3.08629	3.17621
Class III peroxidase	At3g01190	AtPrx27	7.23429	2.95046	3.34233	3.0688	2.78425	2.89326	2.88551	2.89552	2.88817	2.95019	2.94163	4.46688	7.23429	3.04739	2.87354	3.0227	3.09079	3.09172	2.94261	2.99364	3.01812	2.99883	2.96377	2.98369	2.8957	2.85903	2.85245	2.98702	3.01599	2.82771
Class III peroxidase	At5g17820	AtPrx57	7.03077	3.38815	3.28027	3.11718	3.3902	3.15954	3.12484	3.04411	2.89648	3.1467	3.01414	3.48923	7.01925	3.2056	2.95296	2.98516	3.20364	3.24358	3.24585	3.0223	3.12908	3.09197	3.07926	3.0137	3.221	5.50664	7.03077	3.21799	3.06454	3.01724
Class III peroxidase	At4g31760	AtPrx46	6.86448	3.18178	3.358	3.23604	3.08803	3.129	3.91211	4.49209	4.49108	5.25301	5.43451	5.08729	5.32375	3.27225	4.18481	6.86448	3.24099	3.28375	3.1092	3.24548	3.22039	3.23708	3.60319	3.54952	3.83805	3.82329	3.67576	3.04204	3.11761	4.01981
Class III peroxidase	At2g43480	AtPrx26	6.64327	3.31309	3.15855	3.33703	3.49215	3.01595	3.67251	5.02099	6.1347	6.37432	6.64327	6.16057	6.06032	2.94588	3.10486	2.94606	3.31117	3.16764	2.84356	3.08516	3.03902	3.04808	3.14282	2.90839	2.89467	2.79202	3.02435	3.05775	3.00775	3.15215
Class III peroxidase	At1g30870	AtPrx07	6.57528	4.06461	4.1397	4.15559	3.8817	3.88168	3.96988	3.81012	3.81355	3.68177	3.52232	3.73789	6.57528	4.25265	3.88425	3.70419	4.00904	4.16656	3.86394	3.94974	3.8169	3.7575	3.8094	3.75676	3.82123	3.80435	3.95151	4.21603	3.90623	3.77099
Class III peroxidase	At5g40150	AtPrx63	6.46013	3.04247	3.40969	3.56542	3.92918	5.22496	6.31884	6.46013	6.35019	6.28345	6.05548	5.96557	5.21655	3.41465	5.38382	6.31484	3.2957	3.24124	3.26744	3.39403	3.70299	3.52051	3.51218	3.52996	3.48078	3.552	3.59114	3.34069	3.59873	3.59414
Class III peroxidase	At4g08770	AtPrx37	6.14867	3.04808	3.02219	2.98292	3.1328	3.08123	3.29533	3.78048	4.56671	4.67413	5.25504	4.97843	6.14867	2.94569	3.04863	2.98689	3.10386	2.94748	2.96963	2.95378	2.9521	2.91687	3.03687	2.92508	2.85749	2.95357	2.97873	3.16617	2.89652	2.85743
Class III peroxidase	At5g05340	AtPrx52	5.30718	3.29535	3.59151	3.16849	3.11977	2.91682	2.98152	3.12502	2.93146	3.01228	2.88447	2.99152	2.89611	3.10209	2.96655	2.90873	3.07463	3.2343	3.19631	3.53055	3.20772	3.1894	3.40295	4.30375	5.30718	5.03171	5.25916	3.27698	3.0779	3.12758
Class III peroxidase	At5g51890	AtPrx66	5.17053	3.57291	3.52323	3.55396	3.62393	3.47733	3.31117	3.35545	3.39071	3.31598	3.35123	3.72882	5.17053	3.48118	3.48903	3.52473	3.53506	3.31473	3.42797	3.42544	3.43651	3.28142	3.38863	3.41068	3.28761	3.41706	3.82182	3.37788	3.33789	3.27672
Class III peroxidase	At2g34060	AtPrx19	5.14775	4.18246	4.09288	4.00547	3.85199	3.98779	4.09665	4.34766	4.20851	4.31205	4.30663	4.88269	5.14775	3.97982	3.89724	4.20822	3.86766	3.76952	3.75384	3.90554	3.83088	3.90872	3.74953	3.71668	3.96824	3.98408	3.85757	4.02618	3.75924	3.8715
